# Supplementary material for: Geospatial analysis enables combined poultry–fish farm monitoring in the fragile state of Myanmar
Source: Nat Food. 2025 Jul 23;6(7):664–7. doi: 10.1038/s43016-025-01192-1 (PMC12454148; doi:10.1038/s43016-025-01192-1)
Supplement: Supplementary file 3 — GPS locations of all identified integrated chicken–fish farms in the Yangon Region in 2010 and 2020. [file 43016_2025_1192_MOESM3_ESM.xlsx]

## Sheet: map2010
96.2602	16.422
95.8621	16.5028
96.2573	16.5053
95.8454	16.5251
95.8876	16.5396
96.0984	16.5481
96.3025	16.5551
96.5298	16.5885
96.2319	16.5932
96.2965	16.6084
96.29	16.6085
96.2964	16.6106
96.2949	16.6121
96.2945	16.6165
96.307	16.6167
95.8374	16.6389
96.7082	16.6525
96.1995	16.6824
96.1999	16.6825
96.2336	16.6893
96.0394	16.6974
96.0391	16.6978
96.0391	16.6981
96.0481	16.7033
96.0515	16.705
96.0465	16.7051
96.0487	16.7051
96.0509	16.7053
96.0515	16.7053
96.0483	16.7055
96.0501	16.7057
96.0498	16.7058
96.0511	16.706
96.0429	16.7081
96.0436	16.7081
96.0435	16.7082
96.0422	16.7082
96.3508	16.7123
96.2705	16.713
96.2701	16.7141
96.3551	16.7175
96.0277	16.7193
96.0143	16.7281
96.0301	16.7331
96.0311	16.7338
96.0347	16.7349
96.1089	16.7529
96.1348	16.7695
96.7395	16.7805
95.9995	16.7818
96.2051	16.784
96.111	16.786
96.111	16.7862
96.1826	16.7993
96.4285	16.8067
96.4461	16.8363
96.446	16.8366
96.0298	16.8593
96.0298	16.8595
96.0744	16.8614
95.8186	16.8712
96.2354	16.8738
96.2372	16.879
96.1409	16.8881
96.1431	16.8883
96.7846	16.8884
96.1368	16.8906
96.1369	16.8913
96.0408	16.8948
96.5135	16.8955
96.5136	16.8969
96.5131	16.899
95.9388	16.9011
96.5764	16.9029
96.0743	16.9049
95.9522	16.9068
96.065	16.9073
95.951	16.9078
95.9503	16.9082
95.9465	16.9084
95.946	16.9086
96.4975	16.9095
95.9417	16.9103
95.9436	16.9111
95.9421	16.9111
95.9431	16.9113
96.0682	16.9118
96.2451	16.9121
96.068	16.9122
96.5554	16.913
96.5555	16.9135
95.9205	16.9161
96.5364	16.9156
96.535	16.9166
96.059	16.9174
96.535	16.9176
96.5382	16.9176
96.5382	16.9181
96.536	16.9183
96.5394	16.9187
96.5399	16.9187
96.5403	16.9189
96.5311	16.919
96.539	16.9191
96.5121	16.9191
96.5348	16.9191
96.5125	16.9192
96.5311	16.9194
96.5384	16.9196
96.5311	16.9198
96.1421	16.9206
96.5173	16.9201
96.5169	16.9202
96.1098	16.9207
96.5377	16.9205
96.5387	16.9206
96.5158	16.9207
96.5372	16.9211
96.5384	16.9212
96.5404	16.9217
96.54	16.9217
96.5404	16.9222
96.5388	16.9222
96.5399	16.9222
95.9363	16.9229
96.5382	16.9223
95.9367	16.9231
96.5367	16.9224
96.5403	16.9227
96.5399	16.9228
96.5337	16.923
96.5171	16.923
96.5383	16.923
96.5465	16.9231
96.5378	16.9231
96.5374	16.9231
96.5353	16.9232
96.5365	16.9231
96.5362	16.9232
96.5359	16.9232
96.5365	16.9232
96.5354	16.9233
95.9365	16.924
96.5429	16.9234
96.5437	16.9234
96.5356	16.9234
96.5424	16.9234
96.5413	16.9235
96.542	16.9235
96.5405	16.9236
96.5412	16.9236
96.5374	16.9239
96.5378	16.9238
96.5382	16.9239
96.5367	16.924
96.5358	16.924
96.5352	16.9241
96.5355	16.9241
96.535	16.9241
96.5437	16.9241
96.5399	16.9242
96.5408	16.9244
96.5417	16.9244
96.5423	16.9245
96.5436	16.9248
96.5389	16.9249
96.5426	16.9249
96.5462	16.9249
96.5382	16.9249
96.5369	16.9251
96.5405	16.9251
96.5352	16.9252
96.5455	16.9252
96.547	16.9252
96.5425	16.9253
96.5343	16.9253
96.5463	16.9254
96.5324	16.9254
96.5317	16.9255
96.532	16.9254
96.5426	16.9256
96.124	16.926
96.1514	16.9261
96.5322	16.9258
96.5321	16.9258
96.5337	16.9258
96.5311	16.9258
96.5315	16.9258
96.54	16.9261
96.1238	16.9265
96.5366	16.9262
96.5353	16.9262
96.541	16.9263
96.5349	16.9263
96.5344	16.9263
96.5341	16.9264
96.5398	16.9265
96.5446	16.9265
96.5427	16.9265
96.5438	16.9265
96.5318	16.9268
96.5408	16.9269
96.5396	16.9269
96.5151	16.9269
96.5457	16.9271
96.5156	16.9269
96.5314	16.9271
96.5448	16.9272
96.5435	16.9272
96.5429	16.9273
96.5406	16.9273
96.5393	16.9274
96.5284	16.9275
96.5439	16.9275
96.5403	16.9278
96.5457	16.9278
96.5389	16.9281
96.5361	16.9281
96.5382	16.9281
96.5366	16.9282
96.5346	16.9282
96.535	16.9282
96.5398	16.9283
96.5177	16.9285
96.5377	16.9285
96.5384	16.9286
96.1508	16.9289
96.5413	16.9288
96.5397	16.9288
96.5405	16.9289
96.5358	16.929
96.535	16.929
96.5366	16.9291
96.1505	16.9297
96.5187	16.9296
96.5391	16.9296
96.5398	16.9296
96.5342	16.9297
96.5376	16.9299
96.4972	16.9299
96.5388	16.93
96.5359	16.93
96.5348	16.9301
96.5365	16.9302
96.5354	16.9303
96.537	16.9304
96.5382	16.9304
96.5189	16.9306
96.4771	16.9307
96.5341	16.9307
96.5192	16.9308
96.5347	16.931
96.4761	16.9311
96.5355	16.9311
96.5168	16.9311
96.5189	16.9311
96.5376	16.9314
96.4915	16.9314
96.5379	16.9315
96.5393	16.9316
96.4762	16.9317
96.5326	16.9317
96.5365	16.9317
96.4758	16.9319
96.533	16.9319
96.5378	16.9322
96.5327	16.9322
96.5171	16.9322
96.5391	16.9322
95.9317	16.9329
96.5324	16.9323
96.5369	16.9324
95.9311	16.9331
96.5377	16.9325
96.541	16.9326
96.5413	16.9327
96.5364	16.9327
96.4923	16.9327
96.5358	16.9327
96.5369	16.9328
96.519	16.9328
96.5377	16.9329
96.5391	16.933
96.5186	16.9329
95.9311	16.9337
96.4918	16.9331
96.5185	16.9333
96.4964	16.9333
96.536	16.9333
96.5396	16.9334
96.5173	16.9334
96.5287	16.9335
96.5395	16.9338
96.5188	16.9339
96.5358	16.9339
96.5304	16.934
96.5073	16.934
96.5393	16.9341
96.5375	16.9341
96.5068	16.9342
96.5296	16.9344
96.4919	16.9343
96.5389	16.9343
96.5293	16.9345
96.5305	16.935
96.5375	16.935
96.497	16.9354
96.538	16.9355
96.4967	16.9357
96.5378	16.9358
96.512	16.9366
95.8888	16.9381
96.1234	16.9379
96.1244	16.9385
95.8874	16.9388
96.5348	16.9381
95.8882	16.939
96.5093	16.9385
96.4149	16.9385
96.5345	16.9387
95.8889	16.9395
95.8874	16.9396
96.4917	16.939
95.8888	16.9402
95.8875	16.9404
95.8872	16.941
95.889	16.9408
95.888	16.941
95.8842	16.9417
96.4193	16.9414
96.4196	16.9416
96.4199	16.9418
95.9027	16.9425
96.4711	16.9428
96.5389	16.9429
96.4709	16.9441
96.4702	16.9442
96.4677	16.9453
96.3566	16.9456
96.4697	16.9456
96.468	16.9456
96.4701	16.9456
96.4705	16.9456
96.5113	16.9463
96.5045	16.9468
96.513	16.9467
96.5073	16.9468
96.5125	16.947
96.5075	16.9474
96.5317	16.9502
96.532	16.9504
96.2836	16.951
96.2796	16.9513
96.5775	16.9513
96.5774	16.9515
96.5026	16.9518
96.2786	16.9532
96.2779	16.9532
96.2789	16.9536
96.2792	16.9539
96.2827	16.9542
96.2821	16.9543
96.2832	16.9546
96.2811	16.9546
96.2822	16.9546
96.2814	16.9548
96.2837	16.9549
96.2827	16.955
96.2805	16.9551
96.2821	16.9554
96.2824	16.9556
96.2815	16.9559
96.2817	16.9562
96.579	16.9592
96.5613	16.9596
96.5612	16.9601
96.5595	16.9602
96.6134	16.9618
96.6137	16.9619
96.578	16.9629
96.5744	16.9642
96.5815	16.9696
96.5816	16.9699
96.5817	16.9702
96.5819	16.9725
96.582	16.9729
96.5844	16.973
96.5821	16.9733
96.5845	16.9735
96.5823	16.9739
96.582	16.9742
96.5824	16.9744
96.5825	16.975
96.5826	16.9752
96.5827	16.9755
96.5824	16.9757
96.4867	16.9768
96.583	16.9768
96.4862	16.9769
96.5832	16.9774
96.5707	16.9778
96.5831	16.9779
96.5832	16.9782
96.5947	16.9785
96.5775	16.9788
96.5948	16.9788
96.5751	16.9789
96.5942	16.979
96.584	16.9794
96.5946	16.9795
96.5854	16.9797
96.5962	16.9797
96.5845	16.9798
96.5837	16.9799
96.5849	16.9801
96.5836	16.9802
96.5837	16.9806
96.5855	16.9808
96.5864	16.9809
96.5864	16.9811
96.5864	16.9816
96.5789	16.9817
96.5845	16.9819
96.5825	16.9821
96.5821	16.9821
96.5761	16.9822
96.5781	16.9822
96.588	16.9823
96.5864	16.9824
96.5819	16.9825
96.5844	16.9825
96.5791	16.9826
96.5811	16.9826
95.8193	16.9837
96.6821	16.9832
96.5783	16.9833
96.5864	16.9835
96.5775	16.9836
96.5812	16.9836
96.5821	16.9837
96.5791	16.9837
96.5807	16.9838
96.5865	16.9839
96.5877	16.984
96.5873	16.9841
96.5867	16.9842
96.5628	16.9844
96.5847	16.9852
96.5848	16.9858
96.2213	16.9915
95.9805	16.9952
95.9796	16.9953
95.9813	16.9955
95.9796	16.9967
96.2674	16.9967
96.3058	17.0083
96.3045	17.0094
96.3037	17.0094
96.303	17.0095
96.3031	17.0099
96.3031	17.0104
96.2905	17.0137
96.1575	17.0143
96.1572	17.0149
96.1569	17.0161
96.1619	17.0163
96.1579	17.0164
96.1575	17.0169
96.3012	17.0185
96.3007	17.0186
96.3017	17.0187
96.3021	17.0189
96.2954	17.0189
96.3025	17.0191
96.3029	17.0192
96.2954	17.0193
96.3033	17.0194
96.2945	17.0195
96.2959	17.0195
96.2961	17.0197
96.305	17.0203
96.2959	17.0203
96.3054	17.0207
96.3057	17.0211
96.306	17.0214
96.3067	17.0221
95.9006	17.0241
96.1734	17.0255
96.1732	17.0261
96.1611	17.0265
96.1618	17.0266
96.161	17.0269
96.1617	17.0269
96.1575	17.027
96.1574	17.0273
96.1719	17.0277
96.1717	17.0283
96.1514	17.0284
96.1728	17.0285
96.1716	17.0287
96.1516	17.029
96.1715	17.0291
96.1728	17.0291
96.1567	17.0293
96.1728	17.0294
96.1566	17.0296
96.152	17.0298
96.1694	17.0298
96.1592	17.0298
96.1505	17.0301
96.1727	17.0301
96.159	17.0301
96.1689	17.0302
96.1608	17.0302
96.1726	17.0303
96.1692	17.0304
96.1607	17.0306
96.1725	17.0306
96.1691	17.0309
96.1579	17.0312
96.1689	17.0313
96.2436	17.0312
96.1689	17.0315
96.1697	17.0316
96.1689	17.0316
96.1576	17.0317
96.1723	17.0317
96.1604	17.032
96.1616	17.0321
96.1609	17.0322
96.1898	17.0323
96.1615	17.0325
96.1723	17.0326
96.1896	17.0328
96.1722	17.033
96.1613	17.0331
96.1607	17.0333
96.1619	17.0334
96.1626	17.0334
96.1721	17.0334
96.1612	17.0336
96.164	17.0336
96.1722	17.0336
96.1625	17.0337
96.167	17.0337
95.97	17.0339
96.1608	17.0338
96.1637	17.0338
96.1648	17.0339
96.1723	17.0339
96.1697	17.0341
96.167	17.0341
96.1619	17.0341
96.1589	17.0342
96.1643	17.0342
96.172	17.0342
96.161	17.0344
96.1665	17.0344
96.1696	17.0346
96.172	17.0346
96.1592	17.0348
96.1586	17.0347
96.1704	17.0348
96.1719	17.035
96.1669	17.0351
96.1695	17.0351
96.0639	17.0352
96.0633	17.0354
96.1671	17.0355
96.1565	17.0355
96.1696	17.0358
96.156	17.0358
96.1631	17.0359
96.1563	17.036
96.1694	17.036
96.1665	17.0361
96.1626	17.0362
96.1717	17.0363
96.1608	17.0364
96.1693	17.0364
96.1614	17.0365
96.1601	17.0366
96.177	17.0367
96.1716	17.0367
96.1583	17.0368
96.1776	17.0368
96.1692	17.0368
96.1768	17.037
96.1716	17.037
96.1603	17.0371
96.1774	17.0371
96.1714	17.0371
96.1546	17.0374
96.1715	17.0373
96.1751	17.0374
96.1663	17.0375
96.175	17.0376
96.1717	17.0377
96.1662	17.038
96.1714	17.038
96.1771	17.0381
96.1714	17.0382
96.1556	17.0382
96.1575	17.0382
96.1762	17.0382
96.1769	17.0382
96.1589	17.0385
96.1558	17.0386
96.1577	17.0386
96.1704	17.0386
96.1715	17.0388
96.1559	17.0389
96.1726	17.0389
96.1676	17.0392
96.1725	17.0394
96.1562	17.0395
96.1563	17.0397
96.1714	17.0397
96.1754	17.04
96.1565	17.04
96.1713	17.0401
96.1642	17.0401
96.1724	17.0404
96.1642	17.0405
96.1763	17.0404
96.1585	17.0406
96.1569	17.0406
96.1642	17.0407
96.1882	17.0408
96.1526	17.0408
96.1877	17.0408
96.1902	17.0408
96.1568	17.0409
96.1747	17.041
96.1641	17.0411
96.1886	17.0411
96.1662	17.0411
96.1729	17.0411
96.1589	17.0412
96.1879	17.0412
96.1723	17.0412
96.1903	17.0412
96.1571	17.0413
96.1589	17.0414
96.1662	17.0415
96.155	17.0415
96.1573	17.0418
96.1567	17.0419
96.1591	17.042
96.1888	17.0421
96.1574	17.0421
96.1881	17.0421
96.1697	17.0421
96.1662	17.0423
96.1685	17.0424
96.1593	17.0425
96.1668	17.0425
96.1662	17.0425
96.1595	17.0426
96.1668	17.0429
96.1621	17.043
96.1653	17.0433
96.1578	17.0434
96.1572	17.0434
96.1649	17.0434
96.1644	17.0436
96.158	17.0436
96.1693	17.0437
96.1557	17.0437
96.1623	17.0438
96.1687	17.0439
96.1616	17.0439
96.3381	17.0439
96.1557	17.0441
96.3035	17.044
96.3381	17.0442
96.1668	17.0444
96.3388	17.0443
96.3037	17.0443
96.1661	17.0445
96.1656	17.0446
96.1544	17.0447
96.1669	17.0447
96.1662	17.0447
96.3381	17.0446
96.1582	17.0448
96.3037	17.0447
96.1669	17.0451
96.1584	17.0451
96.1635	17.0451
96.1571	17.0451
96.1638	17.0452
96.1573	17.0453
96.1566	17.0455
96.1653	17.0463
96.1673	17.0465
96.1687	17.0466
96.1594	17.0466
96.1686	17.0467
96.1634	17.0468
96.1576	17.0468
96.1596	17.0468
96.157	17.0469
96.1643	17.0471
96.1559	17.0471
96.1566	17.0471
96.1635	17.0471
96.167	17.0472
96.1639	17.0478
96.1573	17.0478
96.1618	17.0479
96.1567	17.048
96.3608	17.0478
96.1555	17.0482
96.158	17.0485
96.1639	17.0486
96.1571	17.0489
96.1622	17.0489
96.1623	17.0492
96.1656	17.0493
96.1625	17.0495
96.3083	17.0495
96.1859	17.0496
96.1602	17.0497
96.1648	17.0499
96.1751	17.05
96.1613	17.0501
96.3085	17.05
96.1751	17.0502
96.1614	17.0504
96.1636	17.0505
96.1754	17.0505
96.3088	17.0503
96.3086	17.0504
96.163	17.0507
96.1615	17.0508
96.1754	17.0507
96.3088	17.051
96.1617	17.0511
96.1753	17.0512
96.1754	17.0518
96.1753	17.052
96.1611	17.0521
96.1752	17.0524
96.161	17.0525
96.1606	17.0528
96.1752	17.053
96.1751	17.0532
96.1551	17.0544
96.1552	17.0547
96.1513	17.0563
96.151	17.0566
96.1522	17.0569
96.1521	17.0572
96.1572	17.0573
96.157	17.0575
96.1532	17.0575
96.1517	17.0577
96.1531	17.0578
96.1569	17.0579
96.1529	17.0582
96.1528	17.0587
96.1532	17.0591
96.1532	17.0594
96.1526	17.0596
96.1525	17.0613
96.1523	17.0616
96.152	17.062
96.1515	17.0635
96.1506	17.0636
96.1513	17.0637
96.1511	17.0644
96.1643	17.0649
96.0723	17.0662
96.1701	17.0753
96.1674	17.0762
96.166	17.0765
96.1666	17.0765
96.1675	17.0765
96.1681	17.0765
96.1641	17.0773
96.1635	17.0781
96.164	17.0795
96.164	17.0799
96.1672	17.08
96.1639	17.0801
96.1657	17.0802
96.1664	17.0804
96.1679	17.0805
96.0388	17.0813
96.0385	17.0817
96.1632	17.0824
96.3087	17.0824
95.9513	17.083
96.3088	17.0828
95.9513	17.0832
95.9507	17.0836
95.9513	17.0834
96.1637	17.0834
96.3244	17.0841
95.9521	17.0847
95.9529	17.0849
96.1664	17.0872
96.1863	17.0931
96.1863	17.0934
96.1863	17.0936
96.1319	17.1065
96.1252	17.116
96.1249	17.116
96.1256	17.1162
96.1251	17.1164
96.1249	17.1163
96.2822	17.1294
96.1461	17.13
96.146	17.1305
96.1362	17.1311
96.1458	17.1313
96.3028	17.1323
96.1432	17.133
96.1413	17.1332
96.1432	17.1333
96.3024	17.1335
96.3004	17.1335
96.3002	17.1338
96.3022	17.1342
96.3006	17.1345
96.2998	17.1345
96.3018	17.1348
96.3011	17.1354
96.3003	17.1363
96.2995	17.1363
96.2989	17.1364
96.3001	17.1367
96.2997	17.1371
96.2982	17.1376
96.3015	17.1379
96.2977	17.138
96.1176	17.1382
96.1761	17.1383
96.1759	17.1388
96.1758	17.1394
96.1761	17.1398
96.1775	17.1401
96.1761	17.1408
96.1776	17.1411
96.1911	17.1416
96.1909	17.142
96.1915	17.1421
96.1923	17.1426
96.194	17.1432
96.2835	17.1449
96.2827	17.1458
96.2823	17.1462
95.9942	17.1494
96.1495	17.1493
96.2782	17.1505
96.2777	17.1508
96.2782	17.1509
96.2776	17.1511
96.2787	17.1513
96.4029	17.1522
96.4026	17.1524
96.4046	17.1527
96.4039	17.1535
96.4035	17.1538
96.4023	17.1541
96.3452	17.1543
96.1978	17.1546
96.1984	17.1546
96.4028	17.1544
96.3456	17.1546
96.2003	17.1548
96.3453	17.1547
96.1996	17.1549
96.4025	17.1548
96.4021	17.1549
96.4017	17.1551
96.3443	17.1554
96.3448	17.1555
96.3666	17.1557
96.3448	17.1557
96.1962	17.1561
96.3446	17.1559
96.4005	17.1562
96.3461	17.1565
96.3466	17.1567
96.3463	17.1569
96.3997	17.1568
96.3471	17.1571
96.3993	17.1572
96.3989	17.1574
96.3469	17.1577
96.334	17.1578
96.3459	17.1579
96.3458	17.158
96.3451	17.158
96.3655	17.158
96.3464	17.1582
96.3332	17.1583
96.3462	17.1584
96.3457	17.1584
96.3655	17.1584
96.1783	17.1587
96.333	17.1586
96.3462	17.1587
96.1783	17.159
96.3199	17.1591
96.1856	17.1593
96.3196	17.1595
96.3327	17.1596
96.1735	17.1601
96.1734	17.1604
96.1835	17.1606
96.1828	17.1606
96.1841	17.1607
96.1733	17.1613
96.3104	17.1618
96.1798	17.1629
96.3407	17.1637
96.3356	17.1639
96.1585	17.1641
96.1594	17.1641
96.3413	17.164
96.3407	17.1643
96.1593	17.1644
96.3352	17.1643
96.3343	17.1644
96.3405	17.1648
96.3082	17.1649
96.308	17.1654
96.3518	17.1701
96.3515	17.1706
96.3524	17.1706
96.3514	17.1711
96.3513	17.1716
96.3512	17.172
96.3429	17.1748
96.343	17.1752
96.3425	17.1753
96.3732	17.1761
96.3724	17.1769
96.3433	17.177
96.3436	17.1776
95.7565	17.1812
96.2535	17.1808
96.2535	17.181
96.2535	17.1812
96.2044	17.1875
96.2042	17.188
96.1057	17.1961
95.9591	17.2192
95.9591	17.2195
95.959	17.2197
95.9589	17.22
95.9584	17.2209
95.9582	17.2211
95.9582	17.2212
95.958	17.2215
95.9198	17.2514
95.7656	17.254
95.8094	17.263
95.7745	17.2815
95.7301	17.2873
95.9806	17.3136
95.9597	17.3419
96.185	17.3473
96.1847	17.3474
95.867	17.3592
95.8671	17.3606
95.8671	17.361
95.8673	17.3619
95.8648	17.3632
95.8653	17.3633
95.8668	17.3637
95.8678	17.3637
96.0123	17.3792
95.9487	17.3813
95.8645	17.3837
95.8646	17.3841
95.8642	17.3846
95.8638	17.3855
95.8567	17.3881
95.8601	17.3889
95.8594	17.3889
95.8518	17.3889
95.8581	17.389
95.8512	17.389
95.8589	17.3892
95.8583	17.3909
95.8571	17.3914
95.8568	17.3916
95.855	17.3924
95.8541	17.3928
95.853	17.3941
95.8546	17.3951
95.9302	17.4004
95.931	17.401
95.9334	17.4046
95.9368	17.4076
95.8218	17.4402
95.8448	17.4511
95.8174	17.4564
95.8174	17.4568
95.8215	17.4592
95.8174	17.4599
95.8167	17.4599
95.8174	17.4603
95.8167	17.4607
96.0285	17.6131
96.0157	17.6241
96.0174	17.6312
96.0119	17.6324
96.0243	17.6334
96.0568	17.6571
96.0123	17.6606
96.0092	17.6947
95.9501	17.7401

## Sheet: map2020
95.9161	16.4137
95.8174	16.4189
96.0786	16.4206
95.8862	16.4286
95.9927	16.4422
96.0595	16.4456
96.2977	16.4464
96.2974	16.4467
95.8245	16.4474
95.9635	16.4484
95.9623	16.4565
96.0605	16.457
95.9045	16.4592
96.0443	16.4615
95.8581	16.4707
95.8393	16.4708
96.0614	16.4778
95.969	16.484
95.9666	16.4841
95.9664	16.4845
95.9673	16.4848
95.9624	16.485
95.9632	16.4858
95.9649	16.4872
95.9648	16.4876
96.1548	16.4892
96.1543	16.4894
96.1555	16.4895
96.1551	16.4895
95.9631	16.493
95.9637	16.4943
95.9637	16.4949
95.8821	16.4973
95.8388	16.5152
95.8636	16.5186
95.8641	16.5187
96.1024	16.5212
95.8419	16.5224
95.8424	16.5229
95.8688	16.5259
95.8699	16.5266
95.885	16.5266
95.8844	16.5268
96.0143	16.5273
95.8709	16.5276
95.8706	16.5278
95.8803	16.5281
96.0475	16.5495
96.0774	16.5505
95.8879	16.5518
95.8944	16.553
95.886	16.5542
95.8907	16.5555
95.8954	16.5586
95.8945	16.5593
95.8965	16.5593
95.8921	16.5593
95.8958	16.5595
95.8936	16.5597
95.8969	16.5597
95.895	16.5598
95.894	16.5599
95.8982	16.5608
95.8986	16.5608
95.8984	16.5611
95.8997	16.5614
95.8992	16.5617
95.8997	16.562
95.8862	16.5655
95.8856	16.5656
95.8903	16.5691
95.8842	16.5715
95.9162	16.5745
95.9049	16.5749
95.9052	16.575
95.9121	16.5753
95.9147	16.5755
95.9043	16.5757
95.9163	16.5756
95.9174	16.5759
95.9034	16.576
95.9066	16.576
95.9073	16.576
95.915	16.5761
95.9068	16.5765
95.9045	16.5765
95.9143	16.5765
95.9151	16.5765
95.906	16.5767
95.9145	16.5769
95.9146	16.5773
95.9155	16.5773
95.9158	16.5781
95.9265	16.5785
95.8871	16.5788
95.8922	16.5791
95.8849	16.5791
95.923	16.5793
95.8844	16.5795
95.9163	16.5794
95.9156	16.5796
95.9043	16.5807
95.9158	16.5806
95.9089	16.5808
95.8997	16.5812
95.9055	16.581
95.9221	16.5812
95.9089	16.5813
95.9203	16.5814
95.9245	16.5815
95.9089	16.5816
95.899	16.5817
95.9058	16.5818
95.8934	16.5819
95.9236	16.5821
95.9233	16.5821
95.9243	16.5821
95.9145	16.5828
95.8932	16.5834
95.9158	16.5834
95.9019	16.5843
95.9069	16.5847
95.9103	16.5849
95.8942	16.5852
95.9149	16.5856
95.9174	16.5858
95.8994	16.5861
95.9083	16.586
95.9141	16.5863
95.895	16.5864
95.8973	16.5864
95.902	16.5867
95.9173	16.5868
95.8953	16.5868
95.8958	16.587
95.8975	16.5872
95.906	16.5877
95.8935	16.588
95.9066	16.588
95.9005	16.5881
95.8963	16.5881
95.8968	16.5884
95.9005	16.5891
95.9051	16.5893
95.8974	16.5894
95.9045	16.5895
95.9025	16.5898
95.9071	16.5901
95.9092	16.5904
95.897	16.5907
95.8896	16.591
95.897	16.5911
95.911	16.5911
95.8886	16.5912
95.8915	16.5914
95.8903	16.5915
95.8885	16.5915
95.8907	16.5918
95.8895	16.5921
95.8921	16.5923
95.8918	16.5924
95.8897	16.5924
95.891	16.5927
95.8896	16.5927
95.8925	16.5928
95.8911	16.5931
95.9082	16.5933
95.894	16.5934
95.9064	16.5935
95.8938	16.5939
95.8889	16.594
95.8886	16.5945
95.8908	16.595
95.8951	16.597
95.8973	16.5974
95.9075	16.598
95.9078	16.5983
96.2206	16.6008
95.9038	16.6022
95.8998	16.6027
95.9828	16.6044
95.983	16.6047
95.9337	16.6068
96.29	16.6085
95.9367	16.6103
95.9371	16.6105
95.9362	16.6107
96.2865	16.6131
96.2652	16.6145
96.2832	16.6155
95.924	16.6286
95.9242	16.6294
95.8998	16.6362
95.8299	16.6376
95.8402	16.6382
96.2711	16.6411
96.4443	16.6436
95.9278	16.6493
95.9294	16.6493
95.9268	16.6495
95.9266	16.65
95.9264	16.6506
95.927	16.6511
95.9285	16.6519
95.8252	16.6526
96.3181	16.6549
95.9817	16.6553
95.981	16.6555
95.9269	16.6572
95.927	16.6582
96.0247	16.6637
96.0242	16.6638
96.0238	16.6651
96.2934	16.6683
95.8911	16.6688
95.8918	16.6688
96.0233	16.6701
96.0233	16.6705
96.2738	16.6706
96.0232	16.671
96.0232	16.6714
96.025	16.6752
96.0213	16.6757
96.2842	16.6766
96.3375	16.6791
96.3378	16.6795
95.9195	16.6801
96.337	16.6799
96.1983	16.6855
95.9213	16.6858
95.9216	16.6859
96.049	16.6912
96.0187	16.6936
96.3105	16.6944
95.9843	16.6977
95.985	16.6978
96.0502	16.6994
96.0503	16.7002
96.0505	16.7008
96.0455	16.7016
96.0486	16.702
96.0458	16.7023
96.0489	16.7024
96.0416	16.7025
96.0467	16.7025
96.0461	16.7028
96.0426	16.7029
96.0469	16.7031
96.0481	16.7033
96.0426	16.7033
96.047	16.7035
96.0486	16.704
96.0417	16.7044
96.322	16.7043
96.3214	16.7047
96.0461	16.7052
96.0487	16.7051
96.3213	16.705
96.0442	16.7054
96.046	16.7057
96.0469	16.7059
96.0499	16.7061
96.0475	16.706
96.0513	16.7062
96.0496	16.7068
96.3108	16.7066
96.0513	16.7069
96.3103	16.7066
95.9668	16.7072
96.3102	16.7068
96.3095	16.7068
96.0497	16.7073
96.0512	16.7075
96.0467	16.7075
96.0472	16.7076
96.0478	16.7077
96.0502	16.7077
96.3105	16.7074
96.3098	16.7077
96.3103	16.7078
96.0473	16.7089
96.0503	16.7091
96.0561	16.7093
96.3127	16.7092
96.0501	16.7096
96.0498	16.7099
96.3123	16.7099
95.9003	16.7119
96.0516	16.7134
96.0246	16.7135
96.0519	16.7141
96.0519	16.7145
96.2962	16.7151
96.3304	16.7156
96.5226	16.7192
95.9303	16.727
96.3123	16.737
96.313	16.737
96.3143	16.7373
96.3127	16.7376
95.883	16.7414
96.5243	16.7411
95.8833	16.7422
96.3028	16.7418
96.3046	16.7425
95.901	16.7514
96.3984	16.7625
96.3987	16.7629
96.3986	16.7633
95.9558	16.77
96.2615	16.7708
96.2618	16.7815
96.2618	16.7817
96.2618	16.7819
96.3457	16.7908
96.4898	16.7934
96.4896	16.794
95.9285	16.797
96.424	16.7995
96.4284	16.8011
96.4315	16.8024
96.4315	16.8024
96.4323	16.8028
96.43	16.8057
96.4284	16.8068
96.4324	16.8069
96.4289	16.8076
95.8159	16.8099
96.2111	16.836
95.8709	16.8454
96.2454	16.8475
96.3627	16.8504
96.3624	16.8515
96.3622	16.8518
96.3619	16.852
96.4107	16.8665
96.4115	16.8666
96.4105	16.8671
95.8842	16.8676
96.4109	16.8675
96.7163	16.8696
96.5143	16.8884
95.8996	16.8922
95.9445	16.8931
96.2525	16.8932
95.9435	16.8936
96.5152	16.8971
96.4967	16.8978
96.4974	16.898
96.5095	16.8982
96.5091	16.8982
96.4976	16.8984
96.4975	16.8986
96.4966	16.8988
96.5099	16.8991
96.5106	16.8993
96.5116	16.8995
96.5103	16.9003
96.4988	16.9002
96.5097	16.9006
96.4991	16.9006
96.5124	16.9008
96.5092	16.901
96.5111	16.9013
96.5105	16.9017
96.5117	16.9018
95.9237	16.9027
96.512	16.9024
96.5115	16.9032
96.5121	16.9032
96.5122	16.904
96.5125	16.9044
96.35	16.9056
96.5009	16.9056
95.9465	16.9084
95.9461	16.9086
95.9457	16.9087
96.4333	16.9085
96.4331	16.9086
96.4968	16.9088
95.9377	16.9096
95.9374	16.9096
96.4971	16.909
95.9415	16.9096
95.937	16.9097
96.4324	16.9092
96.505	16.9093
96.5051	16.9095
96.5047	16.9097
95.9418	16.9103
95.9431	16.9104
96.5049	16.9097
96.4325	16.9099
96.4322	16.9099
95.9371	16.9106
95.9685	16.9107
96.4326	16.9103
96.4333	16.9103
96.4326	16.9104
95.9434	16.911
95.9421	16.9111
95.9689	16.9117
96.4336	16.9123
96.4339	16.9126
96.4209	16.913
96.4339	16.9132
96.4347	16.914
96.4339	16.9141
96.4345	16.9143
96.4339	16.9144
96.4336	16.9147
96.4322	16.9148
96.537	16.9149
96.4332	16.9152
96.4332	16.9152
95.9198	16.9159
96.4337	16.9155
96.5368	16.9155
96.5365	16.9156
96.5359	16.9156
95.9189	16.9163
96.4334	16.9158
95.9174	16.9163
96.5351	16.9158
96.51	16.9159
95.9181	16.9166
96.4306	16.9161
96.5353	16.9161
96.5347	16.9162
96.4331	16.9163
96.4325	16.9164
96.535	16.9162
96.5367	16.9163
96.433	16.9164
96.5096	16.9165
96.51	16.9165
96.535	16.9165
95.9174	16.9172
95.9183	16.9175
96.4324	16.9173
96.5095	16.9174
96.5284	16.9173
96.5281	16.9174
96.5187	16.9177
96.5271	16.9178
96.517	16.918
96.5192	16.918
96.5266	16.918
96.5197	16.9181
96.5184	16.9181
96.5381	16.9182
96.5125	16.9183
96.5116	16.9184
96.5134	16.9187
96.5309	16.9189
96.539	16.919
96.5156	16.9191
96.5121	16.9191
96.4337	16.9193
96.5125	16.9192
96.5302	16.9192
96.5134	16.9194
96.5304	16.9193
96.5299	16.9194
96.5312	16.9194
96.5127	16.9195
96.5154	16.9199
96.5294	16.9198
95.9265	16.9208
96.5295	16.9203
96.5334	16.9205
96.5334	16.9209
96.5372	16.9211
96.5459	16.9215
95.9279	16.9222
96.5459	16.9219
95.9283	16.9226
96.4312	16.9222
95.927	16.9229
96.546	16.9223
96.4302	16.9225
96.5442	16.9224
96.4307	16.9225
96.5431	16.9225
96.5308	16.9225
96.5403	16.9227
96.5438	16.9227
96.5303	16.9228
96.5298	16.9229
96.5356	16.9229
96.5309	16.9229
96.5319	16.9229
96.5292	16.923
96.5334	16.9229
96.5337	16.923
95.9298	16.9236
96.538	16.923
96.5465	16.923
96.4318	16.9232
96.5365	16.9232
96.5358	16.9232
96.5362	16.9232
95.9339	16.924
95.9275	16.9241
96.5427	16.9236
95.9294	16.9242
95.9308	16.9243
95.9333	16.9243
96.5197	16.924
95.9335	16.9246
96.5381	16.924
95.9275	16.9246
96.5358	16.924
96.5174	16.9241
96.519	16.9241
96.5183	16.9242
96.303	16.9247
96.2819	16.9249
96.5453	16.9246
95.931	16.9252
96.5199	16.9247
96.3042	16.925
95.9278	16.9253
96.2794	16.925
96.3027	16.9251
96.532	16.9249
96.543	16.925
96.5377	16.925
96.5381	16.925
96.3038	16.9253
96.279	16.9254
96.1517	16.9255
96.5352	16.9252
96.52	16.9253
96.2786	16.9256
96.3035	16.9257
96.532	16.9254
96.2825	16.9257
96.5325	16.9254
96.5453	16.9256
96.2805	16.926
96.5322	16.9257
96.3032	16.926
96.2782	16.926
96.302	16.926
96.5312	16.9258
96.5316	16.9258
96.1514	16.9263
96.5464	16.9258
96.5199	16.926
96.4933	16.926
96.2777	16.9263
96.5612	16.9261
96.3017	16.9264
96.2847	16.9265
96.5393	16.9263
96.5179	16.9263
96.5194	16.9264
96.5438	16.9265
96.546	16.9265
96.3013	16.9268
96.2839	16.9269
96.1512	16.927
96.5094	16.9268
96.5448	16.9268
96.5319	16.9268
96.5074	16.9271
96.5314	16.927
96.2823	16.9274
96.543	16.9272
96.5054	16.9273
96.51	16.9274
96.3006	16.9277
96.2819	16.9278
96.5092	16.9276
96.3039	16.9279
96.5434	16.9276
96.3065	16.9279
96.5451	16.9277
96.5082	16.9278
96.5386	16.9278
96.3071	16.9281
96.5057	16.9279
96.2814	16.9281
96.3038	16.9281
96.2849	16.9282
96.3074	16.9281
96.3046	16.9283
96.5066	16.928
96.2838	16.9283
96.3033	16.9285
96.5445	16.9282
96.2869	16.9286
96.5446	16.9283
96.5401	16.9283
96.3056	16.9287
96.5309	16.9286
96.3049	16.9288
96.5396	16.9286
96.2829	16.929
96.2885	16.9291
96.292	16.9291
96.5399	16.9288
96.5446	16.9288
96.5466	16.9288
96.2909	16.9291
96.5432	16.9289
96.286	16.9292
96.2846	16.9292
96.2898	16.9293
96.2792	16.9293
96.5367	16.9291
96.3086	16.9294
96.5459	16.9291
96.282	16.9297
96.5392	16.9295
96.2988	16.9298
96.5453	16.9295
96.5399	16.9296
96.5404	16.9295
96.5343	16.9296
96.5222	16.9297
96.2816	16.93
96.2876	16.9301
96.5444	16.9298
96.2985	16.9301
96.5356	16.9299
96.5388	16.9299
96.2835	16.9303
96.2916	16.9304
96.5365	16.9301
96.301	16.9305
96.2864	16.9305
96.5066	16.9302
96.5085	16.9302
96.2982	16.9305
96.2909	16.9306
96.2829	16.9307
96.5348	16.9305
96.2977	16.9308
96.2884	16.9309
96.2978	16.9309
96.5342	16.9307
96.4742	16.9307
96.4747	16.9307
96.4731	16.9308
96.469	16.9308
96.287	16.931
96.5107	16.9308
96.5435	16.9309
96.5355	16.931
96.4727	16.9311
96.5144	16.931
96.2819	16.9315
96.5108	16.9312
96.5325	16.9312
96.5088	16.9313
96.5319	16.9312
96.2927	16.9316
96.5377	16.9313
96.294	16.9318
96.2911	16.9318
96.5168	16.9316
96.5394	16.9316
96.5326	16.9317
96.5366	16.9317
96.5331	16.9317
96.5381	16.9319
96.509	16.932
96.2923	16.9322
96.5169	16.9321
96.5074	16.9321
96.2936	16.9324
96.5409	16.9322
96.5163	16.9322
96.2964	16.9325
96.5379	16.9323
96.5369	16.9324
96.532	16.9324
96.533	16.9325
96.2911	16.9328
96.5378	16.9325
96.5162	16.9326
96.2961	16.933
96.5401	16.9327
96.2927	16.9331
96.5377	16.9329
96.2934	16.9332
96.5187	16.9329
96.3058	16.9333
96.2957	16.9334
96.5398	16.9331
96.5186	16.9333
96.536	16.9333
96.5381	16.9333
96.3062	16.9336
96.5368	16.9334
96.5173	16.9335
96.5178	16.9337
96.5377	16.9337
96.5396	16.9338
96.3064	16.934
96.5358	16.9339
96.3049	16.9342
96.5304	16.9339
96.3135	16.9344
96.517	16.9341
96.2987	16.9346
96.517	16.9345
96.3138	16.9349
96.3014	16.9348
96.5377	16.9346
96.5342	16.9346
96.5388	16.9348
96.535	16.9349
96.3145	16.9353
96.5162	16.9352
96.3015	16.9355
96.3062	16.9356
96.2976	16.9356
96.315	16.9357
96.538	16.9354
96.2985	16.9359
96.2993	16.9359
96.3066	16.936
96.5161	16.9358
96.4913	16.9358
96.3001	16.936
96.5378	16.9359
96.5165	16.936
96.3119	16.9364
96.2929	16.9366
96.3016	16.9367
96.3121	16.9367
96.3023	16.9368
96.3015	16.937
96.3123	16.937
96.3126	16.937
96.2928	16.9375
96.3112	16.9376
96.3119	16.9377
96.3116	16.938
96.5367	16.9378
96.5327	16.938
96.308	16.9382
96.4148	16.9385
96.5367	16.9385
96.2923	16.939
96.4917	16.9391
96.3502	16.9393
96.2922	16.9397
96.5352	16.9397
96.3495	16.9401
95.9661	16.9407
96.5353	16.9402
95.9026	16.9408
96.5163	16.9406
96.3499	16.9407
96.5125	16.9407
96.4199	16.9411
96.4201	16.9413
96.3484	16.9415
96.4193	16.9415
96.4201	16.9415
96.5114	16.9414
96.4619	16.9415
96.3495	16.9417
96.4199	16.9417
96.4712	16.9418
96.5354	16.9419
96.5173	16.9422
96.5349	16.9422
96.3495	16.9424
96.4624	16.9425
96.4708	16.9425
96.4631	16.9425
95.8782	16.9432
96.5173	16.9429
96.539	16.9429
96.4617	16.9431
96.4636	16.9431
96.461	16.9433
96.5145	16.9438
96.3185	16.9441
96.1387	16.9443
96.4626	16.9445
96.5147	16.9445
96.1388	16.945
96.5148	16.9449
96.1874	16.9453
96.4616	16.9452
96.511	16.9454
96.515	16.9456
96.511	16.9458
96.52	16.9457
96.5117	16.9459
96.515	16.9459
96.5279	16.9459
96.5286	16.946
96.5114	16.9462
96.5167	16.9463
96.5163	16.9464
96.5136	16.9464
96.5132	16.9465
96.5113	16.9466
96.5222	16.9467
96.5154	16.9467
96.5201	16.9467
96.2655	16.947
96.5191	16.9469
96.5274	16.9469
96.5125	16.9471
96.5147	16.9471
96.2646	16.9475
96.5155	16.9474
96.5129	16.9475
96.5159	16.9476
96.5114	16.9476
96.5143	16.9476
96.5126	16.9478
96.5198	16.9479
96.1009	16.9485
96.2661	16.9486
96.5135	16.9484
96.516	16.9484
96.5197	16.9484
96.5183	16.9484
96.5256	16.9485
96.5229	16.9485
96.2664	16.949
96.5136	16.9488
96.5157	16.9489
96.5124	16.9489
96.5209	16.9489
96.2666	16.9494
96.5142	16.9492
96.5125	16.9493
96.5138	16.9493
96.5159	16.9495
96.5179	16.9495
96.2669	16.9498
96.5136	16.9496
96.2672	16.9502
96.2674	16.9505
96.2676	16.9508
96.5786	16.9507
96.5323	16.9511
96.5327	16.9512
96.5318	16.9514
96.5787	16.9512
96.5775	16.9512
96.1886	16.952
96.5826	16.9516
96.5819	16.9516
96.5778	16.9516
96.5812	16.9517
96.5799	16.9519
96.5793	16.9519
96.5786	16.9519
96.1774	16.9524
96.5797	16.9522
96.5103	16.9524
96.5788	16.9524
96.5099	16.9525
96.5786	16.9527
96.5799	16.9528
96.2787	16.9533
96.5776	16.9531
96.2789	16.9535
96.2822	16.9536
96.2791	16.9537
96.5799	16.9534
96.5778	16.9537
96.58	16.9539
96.584	16.9539
96.2537	16.9543
96.578	16.9542
96.2812	16.9547
96.2529	16.9547
96.2539	16.9548
96.5794	16.9545
96.2804	16.9549
96.2815	16.9549
96.5787	16.9546
96.2542	16.9551
96.5781	16.9548
96.2552	16.9556
96.2545	16.9556
96.3297	16.9558
96.5807	16.9556
96.5812	16.9556
96.5818	16.9557
96.5822	16.9557
96.5829	16.9558
96.2541	16.9562
96.5794	16.9561
96.5785	16.9562
96.2741	16.9568
96.2737	16.9571
96.2743	16.9572
96.58	16.9571
96.5794	16.9571
96.2739	16.9574
96.2746	16.9576
96.2867	16.9577
96.2742	16.9578
96.2868	16.9579
96.2748	16.9579
96.2744	16.9581
96.57	16.9579
96.287	16.9582
96.329	16.9583
96.2871	16.9584
96.3306	16.9585
96.3295	16.9585
96.3289	16.9586
96.2877	16.9588
96.5106	16.9586
96.2878	16.9589
96.2748	16.9589
96.3298	16.9589
96.3306	16.9589
96.288	16.9591
96.3305	16.9592
96.2881	16.9593
96.2757	16.9594
96.33	16.9593
96.3304	16.9595
96.2753	16.9596
96.5614	16.9594
96.2759	16.9597
96.5608	16.9596
96.5602	16.9598
96.5595	16.96
96.284	16.9604
95.9454	16.9608
95.9449	16.9611
96.5499	16.9605
96.5589	16.9604
96.5582	16.9604
95.9456	16.9612
96.5575	16.9607
96.3321	16.961
96.5492	16.961
96.334	16.9614
96.334	16.9619
96.6134	16.9619
96.6137	16.9619
96.6149	16.962
96.6144	16.9619
96.4654	16.9624
96.4634	16.9626
96.5759	16.9625
96.4642	16.9626
96.4642	16.9628
96.4655	16.9629
96.5748	16.9629
96.5739	16.9631
96.5757	16.9631
96.4655	16.9633
96.5729	16.9636
96.5741	16.9638
96.5758	16.9638
96.004	16.9647
96.5724	16.9643
96.0071	16.9655
96.5477	16.9652
96.5476	16.9655
96.0035	16.9663
96.5824	16.9658
96.5817	16.9659
96.2334	16.9663
96.2332	16.9667
96.2327	16.9674
95.8891	16.9676
96.2311	16.9677
96.582	16.9674
95.8895	16.9681
96.2328	16.9679
96.2337	16.968
95.8895	16.9683
96.5814	16.9677
96.2306	16.9682
96.2333	16.9684
96.2578	16.9682
96.2297	16.9683
96.2519	16.9688
96.2304	16.9686
96.2295	16.9687
96.2524	16.969
96.2397	16.9688
96.26	16.9688
96.2534	16.9693
96.4665	16.9688
96.2392	16.9692
96.2574	16.9692
95.8898	16.9696
96.2385	16.9693
95.8898	16.9703
96.2581	16.9702
96.2588	16.9704
96.2575	16.9708
96.2582	16.971
96.2581	16.9716
96.5817	16.9714
96.5817	16.9718
96.5824	16.9737
96.5457	16.9746
96.5324	16.9748
95.9453	16.976
96.2709	16.9768
96.2318	16.9775
96.5301	16.9772
96.5304	16.9778
96.5695	16.9781
96.3045	16.9783
96.593	16.9781
96.5683	16.9781
96.2318	16.9785
96.5835	16.9783
96.5942	16.9784
96.5931	16.9786
96.5852	16.9786
96.5761	16.9788
96.5668	16.9788
96.5119	16.9788
96.5946	16.9791
96.5668	16.9792
96.5846	16.9793
96.5679	16.9792
96.5682	16.9796
96.5717	16.9796
96.5729	16.9797
96.5963	16.9798
96.5919	16.9799
96.5938	16.9801
96.5911	16.98
96.5848	16.9802
96.5731	16.9802
96.5933	16.9804
96.5921	16.9804
96.5865	16.981
96.5915	16.9811
96.0604	16.9818
96.5848	16.9813
96.5925	16.9813
96.5747	16.9813
96.5718	16.9813
96.5859	16.9814
96.5183	16.9816
96.5864	16.9815
96.5918	16.9817
96.5776	16.9818
96.5859	16.9823
96.5864	16.9824
96.5846	16.9824
96.5894	16.9829
96.5845	16.9832
96.5895	16.9835
96.5865	16.9839
96.5174	16.9847
96.5886	16.9848
96.5828	16.9854
96.5818	16.9856
96.5851	16.9858
96.583	16.9863
96.5818	16.9866
96.5125	16.9889
96.513	16.9892
96.5121	16.9894
96.3059	16.991
96.0868	16.9915
96.2813	16.9911
96.2833	16.9913
95.8732	16.9918
96.3059	16.9914
96.2814	16.9914
96.3059	16.9917
96.5843	16.9925
96.585	16.9925
95.9262	16.9936
96.5656	16.9937
96.2525	16.9946
95.9796	16.9954
95.9804	16.9955
96.5805	16.9951
95.9794	16.9958
95.9813	16.9959
95.9805	16.9959
95.9794	16.9962
95.9806	16.9963
96.2741	16.9962
95.9795	16.9967
96.5889	16.9978
96.5876	16.9984
96.5877	16.9987
96.2068	16.9993
96.5863	16.9995
96.5884	16.9995
96.5866	16.9999
96.2586	17.0007
96.2742	17.0007
96.2583	17.0012
96.2567	17.0017
96.2577	17.0016
96.2555	17.0017
96.2563	17.0017
96.2572	17.0017
96.2559	17.0018
96.258	17.0017
96.2567	17.0022
96.2562	17.0022
96.2571	17.0022
96.2571	17.0028
96.2573	17.0032
96.2568	17.0032
96.3032	17.0039
96.3071	17.0043
96.3042	17.0043
96.306	17.0044
96.305	17.005
96.306	17.005
96.3077	17.0055
96.3147	17.0061
96.0951	17.0079
96.3092	17.0081
96.3081	17.009
96.3035	17.0093
96.291	17.0093
96.2927	17.0093
96.294	17.0094
96.3028	17.0093
96.3078	17.0095
96.3072	17.01
96.3033	17.0102
96.3068	17.0105
96.2908	17.0107
96.3063	17.011
96.1598	17.0117
96.3041	17.0118
96.3035	17.0119
96.2922	17.012
96.3029	17.012
96.3023	17.012
96.1595	17.0125
96.2024	17.0125
96.2876	17.0124
96.3037	17.0125
96.3058	17.0125
96.3023	17.0125
96.2924	17.0126
96.3678	17.0126
96.2015	17.0128
96.3038	17.0128
96.3678	17.0128
96.3028	17.013
96.2897	17.0132
96.3679	17.0132
96.3058	17.0133
96.303	17.0133
96.1575	17.0135
96.0565	17.0138
96.3059	17.0137
96.1574	17.0143
96.302	17.0143
96.1595	17.0145
96.3016	17.0145
96.1565	17.0147
96.3688	17.0147
96.1594	17.0149
96.1572	17.0149
96.3007	17.0148
96.3025	17.0149
96.3017	17.0151
96.3687	17.015
96.3678	17.0152
96.3	17.0154
96.3024	17.0154
96.3677	17.0155
96.3677	17.0158
96.3678	17.0161
96.1547	17.0168
96.1545	17.017
96.2549	17.0171
96.1543	17.0172
96.3002	17.0173
96.3006	17.018
96.2992	17.0182
95.8259	17.0188
96.3008	17.0184
96.3019	17.0185
96.3186	17.0187
96.303	17.019
96.2952	17.0192
96.3185	17.0197
96.2962	17.0198
96.3051	17.02
96.3182	17.0201
96.3189	17.0203
96.2959	17.0203
96.3054	17.0205
96.297	17.0206
96.3189	17.0206
96.295	17.0207
96.2943	17.0207
96.2968	17.0209
96.319	17.021
96.2951	17.0211
96.2958	17.021
96.2943	17.0211
96.3062	17.0213
96.2944	17.0217
96.3071	17.0222
96.3083	17.0222
96.3104	17.0222
96.3117	17.0222
96.3129	17.0225
96.3147	17.023
96.3156	17.0233
96.3164	17.0236
96.3137	17.0237
96.3173	17.0238
96.3182	17.0241
96.3177	17.0249
96.1732	17.026
96.1721	17.0273
96.1719	17.0276
96.2382	17.0276
96.2379	17.0279
96.172	17.0279
96.2379	17.028
96.1717	17.0281
96.1729	17.0281
96.2379	17.0282
96.1716	17.0285
96.1729	17.0285
96.1717	17.0287
96.1587	17.0288
96.1715	17.0289
96.1728	17.029
96.1595	17.0294
96.1585	17.0294
96.1727	17.0294
96.1706	17.0294
96.1569	17.0296
96.1694	17.0296
96.1582	17.03
96.1726	17.03
96.0661	17.0301
96.1609	17.0302
96.1592	17.0303
96.1707	17.0303
96.1692	17.0304
96.1725	17.0306
96.1609	17.0307
96.067	17.0308
96.1706	17.0309
96.169	17.031
96.1723	17.0317
96.1697	17.0322
96.1723	17.0324
96.1722	17.0328
96.3506	17.0327
96.3515	17.0328
96.1716	17.0333
96.353	17.0331
96.3509	17.0331
96.1696	17.0334
96.3537	17.0337
96.3532	17.034
96.3536	17.0344
96.352	17.0345
96.1719	17.0347
96.1719	17.035
96.352	17.035
96.1717	17.0354
96.3559	17.0355
96.1322	17.036
96.356	17.0359
96.1713	17.0372
96.1762	17.0372
96.1748	17.0374
96.3799	17.0375
96.177	17.0378
96.1783	17.0379
96.1712	17.038
96.3804	17.0378
96.1714	17.0383
96.3798	17.0383
96.3801	17.0384
96.3158	17.0386
96.1714	17.0387
96.3804	17.0386
96.1712	17.039
96.1563	17.0394
96.1713	17.0395
96.1558	17.0397
96.1564	17.0397
96.1893	17.0399
96.1563	17.04
96.1761	17.0404
96.1885	17.0406
96.1902	17.0408
96.1568	17.041
96.1886	17.041
96.186	17.0418
96.188	17.0421
96.1548	17.0421
96.189	17.0423
96.1574	17.0426
96.3343	17.0426
96.1566	17.043
96.1577	17.043
96.3397	17.043
96.1648	17.0434
96.158	17.0435
96.3396	17.0433
96.1542	17.0435
96.1727	17.0436
96.1581	17.0439
96.1556	17.0439
96.3381	17.0439
96.3036	17.044
96.338	17.0443
96.3388	17.0442
96.3037	17.0444
96.3134	17.0445
96.3113	17.0446
96.3389	17.0445
96.3381	17.0446
96.3037	17.0447
96.3123	17.0449
96.3126	17.0449
96.1669	17.0452
96.3038	17.0451
96.3139	17.0453
95.995	17.0459
96.3113	17.0456
96.3123	17.0458
96.3127	17.0458
96.3003	17.0458
96.1671	17.0461
96.3039	17.0462
96.312	17.0463
96.3087	17.0463
96.1666	17.0465
96.3109	17.0465
96.3011	17.0465
96.1674	17.0467
96.3038	17.0465
96.3077	17.0466
96.1855	17.0468
96.3357	17.0467
96.1665	17.0469
96.1849	17.047
96.184	17.047
96.1674	17.0471
96.302	17.0471
96.3103	17.0471
96.3012	17.0472
96.3041	17.0473
96.3091	17.0473
96.1662	17.0476
96.1857	17.0476
96.339	17.0474
96.2978	17.0476
96.3082	17.0478
96.3385	17.0478
96.2979	17.0481
96.3388	17.0482
96.2878	17.0484
96.3729	17.0483
96.2913	17.0486
96.3724	17.0485
96.2956	17.0489
96.2837	17.0491
96.3734	17.049
96.3725	17.049
96.2891	17.0492
96.2963	17.0492
96.3443	17.0493
96.373	17.0494
96.2965	17.0496
96.1751	17.0499
96.1752	17.0502
96.1755	17.0504
96.2951	17.0505
96.0605	17.0509
96.1753	17.0507
96.1603	17.0509
96.2952	17.0508
96.2943	17.051
96.1754	17.0511
96.3424	17.051
96.2953	17.0511
96.1598	17.0513
96.3448	17.0513
96.1587	17.0516
96.2944	17.0514
96.1753	17.0517
96.2942	17.0517
96.2942	17.0521
96.2937	17.0522
96.293	17.0523
96.1607	17.0525
96.2937	17.0524
96.3186	17.0523
96.0135	17.0527
96.016	17.0527
96.0164	17.0527
96.3077	17.0525
96.162	17.0528
96.1603	17.0532
96.3073	17.0531
96.1617	17.0533
96.3095	17.0531
96.1599	17.0537
96.3097	17.0538
96.435	17.054
96.2929	17.0543
96.0111	17.0551
96.0519	17.0554
95.9627	17.0557
96.158	17.0556
96.2984	17.0556
96.2992	17.0557
96.2934	17.0558
96.298	17.0558
96.1575	17.0562
96.4344	17.056
96.1513	17.0563
96.2931	17.0562
96.1513	17.0564
96.4341	17.0562
96.4354	17.0562
96.1511	17.0565
96.4364	17.0565
96.1571	17.0567
96.1515	17.0571
96.1507	17.0571
96.3217	17.0571
96.1567	17.0573
96.152	17.0573
96.4341	17.0572
96.4357	17.0571
96.1501	17.0576
96.2937	17.0574
96.3225	17.0575
96.4372	17.0576
96.1565	17.0579
96.1515	17.058
96.3222	17.0581
96.1512	17.0584
96.3225	17.0584
96.3268	17.0584
96.3221	17.0585
96.3211	17.0589
96.3238	17.0592
96.3236	17.0592
96.3272	17.0593
96.3262	17.0592
96.3246	17.0597
96.3237	17.0603
96.4372	17.0601
96.156	17.0608
96.1558	17.0617
96.1508	17.0637
96.151	17.064
96.2836	17.0704
96.2836	17.0707
96.2837	17.071
96.2838	17.0713
96.0573	17.0719
96.2839	17.0719
96.2839	17.0722
96.2827	17.0724
96.2838	17.0725
96.2827	17.0727
96.284	17.0727
96.3937	17.0732
96.3912	17.0734
96.3914	17.0737
96.435	17.0738
96.3915	17.074
96.3913	17.0743
96.3912	17.0746
96.3914	17.0747
96.17	17.0751
96.1135	17.0753
96.3675	17.0752
96.1702	17.0756
96.3678	17.0755
96.1675	17.0757
96.1723	17.0763
96.1675	17.0761
96.1663	17.0762
96.3685	17.0765
96.3672	17.0766
96.1724	17.0769
96.3684	17.0768
96.3686	17.0768
96.1692	17.0771
96.3673	17.077
96.1724	17.0772
96.1641	17.0773
96.3686	17.0772
96.3686	17.0772
96.1724	17.0775
96.3673	17.0774
96.3671	17.0778
96.1728	17.0781
96.1635	17.0781
95.9203	17.0783
96.1641	17.0784
96.1729	17.0786
95.9451	17.0792
96.1641	17.0793
96.1634	17.0798
95.945	17.0802
95.9445	17.0803
96.1694	17.0802
95.9458	17.0805
95.8987	17.081
96.389	17.0806
96.0388	17.0812
96.3876	17.0809
96.3888	17.081
95.9503	17.0817
96.3783	17.0811
95.9774	17.0816
96.3759	17.0812
96.3876	17.0813
95.9556	17.0818
96.0383	17.0817
96.3779	17.0815
96.3773	17.0815
96.3758	17.0816
96.3766	17.0816
95.9775	17.082
96.3095	17.0818
95.978	17.0821
96.037	17.0824
96.0377	17.0824
96.3096	17.0821
95.8988	17.0826
95.9551	17.0825
95.9542	17.0826
95.9788	17.0826
96.3712	17.0822
95.9498	17.0827
95.8812	17.0828
96.3087	17.0824
96.3705	17.0825
96.3709	17.0824
96.3098	17.0825
96.3635	17.0824
96.3625	17.0825
96.3861	17.0826
96.3695	17.0827
96.3632	17.0827
96.0372	17.0831
96.3841	17.0828
96.3624	17.0829
96.3089	17.0829
96.3858	17.0829
96.3099	17.0831
95.9507	17.0835
96.3116	17.0831
96.1686	17.0832
96.3839	17.083
96.3117	17.0832
96.3091	17.0832
96.3855	17.0831
96.3624	17.0832
96.3107	17.0832
96.3116	17.0832
95.9557	17.0837
96.3836	17.0833
96.3092	17.0834
96.3308	17.0834
96.3853	17.0834
96.3101	17.0836
96.3116	17.0837
95.951	17.084
95.955	17.084
96.3094	17.0837
96.3682	17.0841
96.31	17.0843
96.3632	17.0843
95.9521	17.0847
95.9529	17.0849
96.166	17.0849
96.3595	17.0847
96.3631	17.0847
95.9524	17.0851
96.3602	17.0848
96.1676	17.0852
96.1667	17.0853
96.3602	17.0852
96.3595	17.0853
96.0536	17.0865
95.979	17.087
96.1648	17.0871
95.9731	17.0877
96.1662	17.0873
95.9739	17.088
95.9769	17.0883
95.9772	17.0881
95.9711	17.0889
95.9774	17.089
95.9747	17.0897
95.9721	17.0903
95.9731	17.0909
95.9732	17.0911
96.3351	17.0919
96.3337	17.092
96.1604	17.0923
96.3352	17.0922
96.3339	17.0925
96.334	17.093
96.3439	17.0942
96.344	17.0944
96.344	17.0945
95.9566	17.0974
96.3177	17.0979
96.3182	17.098
96.3173	17.0982
96.3151	17.0983
95.9671	17.0988
96.3149	17.0989
95.9669	17.0997
96.3152	17.0994
96.3145	17.0996
96.3169	17.1
96.3134	17.1
95.9708	17.1013
95.9699	17.102
96.1633	17.1021
96.3728	17.1045
96.1661	17.1056
96.165	17.1059
96.1679	17.1062
96.1671	17.1065
96.1662	17.1075
96.1657	17.1078
96.1651	17.1079
96.2711	17.1102
96.3421	17.113
96.3422	17.1135
95.9531	17.1142
95.9536	17.1144
96.0373	17.1142
96.3422	17.1139
96.3926	17.1139
96.3423	17.1144
96.0371	17.1148
96.0379	17.1148
96.0367	17.1151
96.115	17.1153
96.2719	17.1157
96.2716	17.1158
96.035	17.1163
96.1211	17.1163
96.0351	17.1169
96.0361	17.1175
96.0347	17.1175
96.3542	17.118
96.0359	17.1185
96.3561	17.1182
96.3542	17.1182
96.3552	17.1184
96.3544	17.1185
96.0356	17.1189
96.0366	17.119
96.3559	17.1191
96.3551	17.1192
96.0361	17.1195
96.3558	17.1197
96.355	17.1197
96.2864	17.1204
96.3558	17.1205
96.3562	17.1207
96.285	17.1209
96.3563	17.121
96.3565	17.1215
96.3115	17.122
96.3858	17.122
96.3566	17.122
96.3109	17.1222
96.31	17.1222
96.3121	17.1224
96.3115	17.1226
96.3522	17.1226
96.31	17.1227
96.3519	17.123
96.3535	17.1231
96.3866	17.1231
96.3085	17.1233
96.3518	17.1233
96.3086	17.1237
95.9736	17.1247
96.2856	17.1243
96.2847	17.1247
96.2867	17.1247
96.3535	17.1248
96.2856	17.1249
95.9739	17.1255
96.3536	17.1252
96.352	17.1258
96.3532	17.126
96.3545	17.126
96.3545	17.1264
96.3581	17.1266
96.3555	17.1269
96.3565	17.1269
95.7925	17.1275
96.3582	17.127
96.3535	17.1271
96.3518	17.1271
96.3564	17.1273
96.3533	17.1273
96.3582	17.1273
96.3531	17.1274
96.3565	17.1276
96.354	17.1277
96.3576	17.1277
96.3537	17.1278
96.3586	17.1279
96.3553	17.1279
96.3585	17.128
96.3526	17.1281
96.3556	17.1282
96.3555	17.1283
96.3598	17.1283
96.3572	17.1283
96.3594	17.1284
96.3603	17.1285
96.3478	17.1285
96.3585	17.1285
96.3575	17.1286
96.342	17.1286
96.3581	17.1287
96.3553	17.1287
96.3483	17.1288
96.3585	17.1288
96.3595	17.129
96.3457	17.129
96.342	17.129
96.345	17.1292
96.3435	17.1293
96.3485	17.1292
96.3443	17.1293
96.3593	17.1293
96.2897	17.1295
96.3592	17.1298
96.3502	17.1298
96.2895	17.1299
96.2895	17.13
96.3435	17.13
96.3499	17.1301
96.3492	17.1301
96.3526	17.1302
96.3431	17.1302
96.3449	17.1303
96.3457	17.1304
96.3481	17.1306
96.353	17.1305
96.3543	17.1308
96.3441	17.131
96.3449	17.131
96.3156	17.1325
96.3535	17.1334
96.3528	17.1335
96.3535	17.1335
96.3471	17.1337
96.2986	17.134
96.302	17.1342
96.3468	17.1346
96.3017	17.1347
96.3012	17.1353
95.926	17.1358
96.1238	17.1358
95.9257	17.1361
96.2988	17.1363
96.1487	17.1366
96.3462	17.1368
96.299	17.1369
96.2997	17.1371
96.3456	17.1374
96.1453	17.1378
96.2981	17.1377
96.3459	17.1379
96.2977	17.138
95.9369	17.1388
96.1944	17.1398
96.1924	17.1423
95.9153	17.1428
96.0483	17.1427
96.0485	17.1429
95.9151	17.1431
96.0484	17.1431
96.1853	17.1432
95.9436	17.1435
95.9452	17.1438
96.1852	17.1437
95.9439	17.1443
95.9456	17.1445
95.9352	17.1445
96.1851	17.1443
95.9441	17.1447
96.1846	17.1445
95.9354	17.1451
95.945	17.1454
96.2967	17.145
95.9354	17.1454
96.1979	17.1454
95.9353	17.1457
96.2965	17.1455
96.1844	17.1459
96.1984	17.146
96.2824	17.1461
96.296	17.1462
96.1991	17.1463
96.1846	17.1464
96.1996	17.1466
96.35	17.1468
96.3497	17.1468
96.2611	17.1468
95.9172	17.1472
96.202	17.1471
96.1843	17.1473
95.9373	17.1478
96.2015	17.1478
95.9365	17.148
96.3501	17.1478
96.3496	17.1478
96.1493	17.1488
95.937	17.1493
95.9178	17.1498
95.9376	17.1502
95.9372	17.1503
95.9181	17.1507
96.4024	17.1505
96.2776	17.1508
96.2782	17.1508
96.1481	17.151
96.1984	17.1511
96.4019	17.151
96.2784	17.1512
95.9379	17.1517
96.3312	17.1514
96.2787	17.1516
96.1981	17.1518
95.938	17.1522
95.9504	17.1523
96.4033	17.1519
96.4017	17.152
96.1806	17.1523
96.1978	17.1523
95.9183	17.1527
96.3997	17.1523
95.9503	17.1528
96.405	17.1524
96.3312	17.1525
96.1856	17.1527
96.3651	17.1525
96.4018	17.1526
96.3625	17.1527
96.4049	17.1527
96.1805	17.1529
96.3311	17.1528
96.4017	17.1529
96.4022	17.153
96.3308	17.1531
96.3644	17.1531
96.3661	17.1533
96.3644	17.1534
96.4039	17.1535
96.3995	17.1536
96.4023	17.1536
95.9501	17.1542
96.3643	17.1538
96.2043	17.154
96.4035	17.1538
96.3662	17.1539
95.95	17.1545
96.403	17.1542
96.2044	17.1544
96.3458	17.1544
96.345	17.1544
95.9499	17.1548
96.1984	17.1546
96.1969	17.1546
96.1978	17.1546
96.2024	17.1546
96.401	17.1546
96.2042	17.1548
96.201	17.1548
95.9498	17.1551
96.1996	17.1548
95.9184	17.1553
96.4022	17.1547
96.1593	17.155
96.3668	17.1549
96.1919	17.1552
96.3966	17.155
96.4009	17.1551
96.1599	17.1554
96.3659	17.1552
96.2026	17.1554
96.1984	17.1554
96.1978	17.1555
96.368	17.1553
96.192	17.1555
96.1815	17.1556
96.3615	17.1553
96.1891	17.1556
96.35	17.1554
96.1833	17.1556
96.184	17.1557
96.188	17.1557
96.1594	17.1558
96.2091	17.1558
96.1919	17.1558
95.9495	17.1561
96.3663	17.1556
96.3616	17.1557
96.3498	17.1557
96.1842	17.1559
96.1848	17.1559
96.4009	17.1557
96.3995	17.1558
96.3748	17.1558
96.159	17.156
96.1962	17.1561
96.3475	17.156
96.3771	17.1559
96.3677	17.1559
96.1649	17.1562
95.9495	17.1564
96.1884	17.1562
96.1852	17.1562
96.1996	17.1562
96.3617	17.156
96.2025	17.1564
96.3649	17.1562
96.1661	17.1565
96.4005	17.1562
96.3995	17.1563
96.3772	17.1564
96.3657	17.1566
96.3991	17.1569
96.1922	17.1569
96.3976	17.1567
96.3996	17.1568
96.1661	17.1572
96.3996	17.157
96.3656	17.1572
96.3977	17.1572
96.2132	17.1576
96.3995	17.1573
96.3628	17.1574
96.3531	17.1574
96.3649	17.1575
96.3186	17.1577
96.1924	17.1578
96.3616	17.1576
96.212	17.1579
96.3656	17.1577
96.3628	17.1579
96.2092	17.1581
96.18	17.1581
96.319	17.1583
96.3465	17.1581
96.3656	17.1581
96.3331	17.1582
96.3649	17.1582
96.3339	17.1582
96.3616	17.1581
96.1714	17.1584
96.3183	17.1584
96.182	17.1584
96.1767	17.1586
96.333	17.1587
96.1735	17.1588
96.1803	17.1589
96.1854	17.1589
96.209	17.1589
96.1896	17.1589
96.346	17.1588
96.1713	17.159
96.1768	17.1591
96.365	17.1589
96.3193	17.159
96.3181	17.1591
96.1855	17.1592
96.3199	17.1591
96.1735	17.1592
96.3327	17.1591
96.3189	17.1591
[truncated: 648 more rows]
